# Supplementary material for: Quantification of 3D Brain Microangioarchitectures in an Animal Model of Krabbe Disease
Source: Int J Mol Sci. 2019 May 14;20(10):2384. doi: 10.3390/ijms20102384 (PMC6567268; doi:10.3390/ijms20102384)
Supplement: Supplementary file 1 [file ijms-20-02384-s001.zip]

Archive with 3 entries (2 files):
- d-Supplementary/
- d-Supplementary/.DS_Store
- d-Supplementary/SupplementaryMaterial.pdf
